# Supplementary material for: Early Breathing in Very Preterm Infants during Deferred Cord Clamping (DCC) Is Related to Gestational Age and Is Not Independently Associated with Important Neonatal Outcomes: A 5-Year Cohort Study
Source: Children (Basel). 2024 Mar 14;11(3):347. doi: 10.3390/children11030347 (PMC10968951; doi:10.3390/children11030347)
Supplement: Supplementary file 1 [file children-11-00347-s001.zip]

Archive with 1 entries (1 files):
- children-2821486-supplementary.pdf
